# Supplementary material for: An Asian traditional herbal complex containing Houttuynia cordata Thunb, Perilla frutescens Var. acuta and green tea stimulates hair growth in mice
Source: BMC Complement Altern Med. 2017 Dec 2;17:515. doi: 10.1186/s12906-017-2003-x (PMC5712091; doi:10.1186/s12906-017-2003-x)
Supplement: Supplementary file 1 — Change in body weight (g) of C57BL/6 mice during study period. Table S2. Raw data of body weight (g) of C57BL/6 mice. Table S3. Raw data of gross area of hair regrowth (%) at day 25. Table S4. Raw data of diameter (μm) of hair follicle. Table S5. Raw data of length (μm) of hair follicle. Table S6. Raw data of distance (μm) between hair bulb and dermis. Table S7. Raw data of number of hair follicles in deep subcutis. Table S8. Raw data of western blot assay (IGF-1). Table S9. Raw data of western blot assay (TGF-β1) (ZIP 77 kb) [file 12906_2017_2003_MOESM1_ESM.zip › Table S8R3.xlsx]

## Sheet: Sheet1
Group	A. No	IGF-1	b-actin	IGF-1/b-actin
NC	1	516451	3844125	0.13
	2	506141	3812511	0.13
	3	556941	3615712	0.15
	4	569824	4277957	0.13
	5	548564	3616849	0.15
	Mean	539584	3.83343e+06	0.138		0.0109545
Proscar	6	756485	3918514	0.19
	7	712224	3716951	0.19
	8	762554	3156984	0.24
	9	743520	3232695	0.23
	10	749982	3956644	0.19
	Mean	744953	3.59636e+06	0.208		0.0248998
MGD100_200	11	725462	2981354	0.24
	12	751411	3513675	0.21
	13	721545	3115647	0.23
	14	732019	3245340	0.22
	15	743980	2975920	0.25
	Mean	734883	3.16639e+06	0.23		0.0158114
MGD100_400	16	806547	3269441	0.25
	17	849651	3684121	0.23
	18	846122	3564861	0.24
	19	838842	3355368	0.25
	20	798552	3409380	0.23
	Mean	827943	3.40826e+06	0.24		0.01
