# Supplementary material for: An Asian traditional herbal complex containing Houttuynia cordata Thunb, Perilla frutescens Var. acuta and green tea stimulates hair growth in mice
Source: BMC Complement Altern Med. 2017 Dec 2;17:515. doi: 10.1186/s12906-017-2003-x (PMC5712091; doi:10.1186/s12906-017-2003-x)
Supplement: Supplementary file 1 — Change in body weight (g) of C57BL/6 mice during study period. Table S2. Raw data of body weight (g) of C57BL/6 mice. Table S3. Raw data of gross area of hair regrowth (%) at day 25. Table S4. Raw data of diameter (μm) of hair follicle. Table S5. Raw data of length (μm) of hair follicle. Table S6. Raw data of distance (μm) between hair bulb and dermis. Table S7. Raw data of number of hair follicles in deep subcutis. Table S8. Raw data of western blot assay (IGF-1). Table S9. Raw data of western blot assay (TGF-β1) (ZIP 77 kb) [file 12906_2017_2003_MOESM1_ESM.zip › Table S9R3.xlsx]

## Sheet: Sheet1
Group	A. No	TGF-b1	b-actin	TGF-b1/b-actin
NC	1	948152	3844125	0.25
	2	985451	3812511	0.26
	3	958954	3615712	0.27
	4	974565	3748326	0.26
	5	893255	3419550	0.26
	Mean	952075	3.68804e+06	0.26		0.00707107
Proscar	6	689544	3918514	0.18
	7	651544	3716951	0.17
	8	652542	3156984	0.2
	9	720064	3769968	0.19
	10	648900	3555616	0.18
	Mean	672519	3.62361e+06	0.184		0.0114018
MGD100_200	11	646512	2981354	0.221
	12	615122	3513675	0.17
	13	606542	3115647	0.19
	14	622799	3098502	0.2
	15	608124	3577200	0.17
	Mean	619820	3.25728e+06	0.1902		0.0215685
MGD100_400	16	511244	3269441	0.16
	17	505125	3684121	0.14
	18	506211	3564861	0.14
	19	550192	3619684	0.15
	20	520142	3399620	0.15
	Mean	518583	3.46583e+06	0.148		0.0083666
